# Supplementary material for: Cre Recombinase Driver Mice Reveal Lineage-Dependent and -Independent Expression of Brs3 in the Mouse Brain
Source: eNeuro. 2021 Aug 16;8(4):ENEURO.0252-21.2021. doi: 10.1523/ENEURO.0252-21.2021 (PMC8371926; doi:10.1523/ENEURO.0252-21.2021)
Supplement: Figure 4-1 — Datasets with fewer Brs3-positive cells are listed. See studies by Saunders et al. (2018), Tepe et al. (2018), Guo and Li (2019), Huang et al., 2019), Huisman et al. (2019), Van Hove et al. (2019), Wizeman et al. (2019), Huang and Sabatini (2020), and Mizrak et al. (2020). Download Figure 4-1, XLS file. [file enu-eN-NWR-0252-21-s02.xls]

## Sheet: Figure 4-1
Figure 4-1. Brain single cell RNA datasets with few Brs3-positive cells.
GEO dataset	Brain regions	Total number of cells	Number of Brs3-positive cells	Percentage of Brs3-positive cells	Reference
GSE143949	CD1 E15.5 cerebral cortex	5777	0	0
GSE128854	Dura	5889	0	0	(Van Hove et al., 2019)
GSE126480	E15 hypothalamic arcuate nucleus	6465	3	0.0464037	(Huisman et al., 2019)
GSE128854	Whole brain	6594	0	0	(Van Hove et al., 2019)
GSE128854	Enriched subdural meninges	6657	0	0	(Van Hove et al., 2019)
GSE122012	E12.5 thalamus	7365	0	0	(Guo & Li, 2019)
GSE120372	E13.5 cerebellum	9848	0	0	(Wizeman, Guo, Wilion, & Li, 2019)
GSE155081	Cortex (2 months)	10001	0	0
GSE155081	Spinal cord (2 months)	10001	0	0
GSE151761	Cortical interneurons	10922	0	0
GSE134918	Olfactory bulb - OBGCE	11020	2	0.0181488	(Mizrak et al., 2020)
GSE134918	Ventricular subventiricular zone - GCE	13288	0	0	(Mizrak et al., 2020)
GSE134918	Olfactory bulb – OBNESFLPO	15729	1	0.00635768	(Mizrak et al., 2020)
GSE134918	Ventricular subventiricular zone - Flpo	16478	3	0.0182061	(Mizrak et al., 2020)
GSE121891	Olfactory bulb	17709	0	0	(Tepe et al., 2018)
GSE116470	Entopeduncular / Subthalamic Nuclei	33761	1	0.002962	(Saunders et al., 2018)
GSE134163	Dorsal raphe nucleus	39411	0	0	(Huang et al., 2019; Huang & Sabatini, 2020)
GSE116470	Substantia nigra	75384	4	0.00530617	(Saunders et al., 2018)
GSE116470	Cerebellum	77147	2	0.00259245	(Saunders et al., 2018)
GSE116470	Posterior cortex	116437	2	0.00171767	(Saunders et al., 2018)
GSE116470	Thalamus	127375	6	0.0047105	(Saunders et al., 2018)
GSE116470	Frontal cortex	194027	5	0.00257696	(Saunders et al., 2018)
GSE153162	Cerebellum	611034	6	0.000981942	https://doi.org/10.1101/2020.03.04.976407
Datasets have less than 0.01% or less than 5 Brs3-positive cells.
