# Supplementary material for: Cre Recombinase Driver Mice Reveal Lineage-Dependent and -Independent Expression of Brs3 in the Mouse Brain
Source: eNeuro. 2021 Aug 16;8(4):ENEURO.0252-21.2021. doi: 10.1523/ENEURO.0252-21.2021 (PMC8371926; doi:10.1523/ENEURO.0252-21.2021)
Supplement: Figure 6-1 — The p values are from two-way ANOVA with Šídák's multiple-comparisons test. Download Figure 6-1, XLS file. [file enu-eN-NWR-0252-21-s03.xls]

## Sheet: Fig6 stats
Figure 6-1. Two-way ANOVA statistics for Figure 6.
Figure 6A	Body weight		Fat mass		Lean mass		Food intake		Energy expenditure
ANOVA table	F (DFn, DFd)	P value	F (DFn, DFd)	P value	F (DFn, DFd)	P value	F (DFn, DFd)	P value	F (DFn, DFd)	P value
Time x Genotype	F (9, 126) = 12.59	P<0.0001	F (9, 126) = 21.58	P<0.0001	F (9, 126) = 1.903	P=0.0572	F (7, 98) = 5.012	P<0.0001	F (7, 98) = 4.327	P=0.0003
Time	F (1.668, 23.35) = 250.6	P<0.0001	F (1.691, 23.67) = 437.9	P<0.0001	F (1.485, 20.79) = 31.19	P<0.0001	F (3.219, 45.07) = 92.44	P<0.0001	F (3.286, 46.01) = 35.81	P<0.0001
Genotype	F (1, 14) = 42.22	P<0.0001	F (1, 14) = 50.45	P<0.0001	F (1, 14) = 19.42	P=0.0006	F (1, 14) = 11.63	P=0.0042	F (1, 14) = 4.405	P=0.0544
Mouse	F (14, 126) = 15.17	P<0.0001	F (14, 126) = 12.92	P<0.0001	F (14, 126) = 13.07	P<0.0001	F (14, 98) = 5.277	P<0.0001	F (14, 98) = 6.007	P<0.0001
Šídák's multiple comparisons test, WT vs BRS3-IRES-Cre, adjusted P values
Time point (wks)	Body weight		Fat mass		Lean mass		Food intake		Energy expenditure
9	0.7122		0.311		0.9728
10	0.5664		0.946		0.3117
11	0.2661		0.7661		0.4813		0.8062		0.9903
12	0.0019		0.0031		0.0136		<0.0001		0.995
13	0.0001		<0.0001		0.0079		0.0071		0.9838
14	<0.0001		<0.0001		0.0043		0.6669		>0.99
15	<0.0001		<0.0001		0.0027		0.5437		0.3171
16	<0.0001		<0.0001		0.0019		0.837		0.1389
17	0.0004		0.0015		0.0003		0.9764		0.0561
18	0.0059		0.0285		0.0011		>0.99		0.2083
Figure 6C	Food intake
ANOVA table	F (DFn, DFd)	P value
Interaction	F (1, 40) = 5.396	P=0.0253
Treatment	F (1, 40) = 8.772	P=0.0051
Genotype	F (1, 40) = 0.4326	P=0.5145
Šídák's multiple comparisons test, Vehicle vs MK-5046, adjusted P values
Genotype	Food intake
WT	0.0054
BRS3-IRES-Cre	0.8189
Figure 6E	Tb, 60-180 min		Tb, 60-120 min
ANOVA table	F (DFn, DFd)	P value	F (DFn, DFd)	P value
Interaction	F (1, 36) = 1.905	P=0.1760	F (1, 36) = 1.973	P=0.1687
Treatment	F (1, 36) = 6.118	P=0.0182	F (1, 36) = 10.14	P=0.0030
Genotype	F (1, 36) = 7.306	P=0.0104	F (1, 36) = 7.050	P=0.0117
Šídák's multiple comparisons test, Vehicle vs MK-5046, adjusted P values
Genotype	Tb, 60-180 min		Tb, 60-120 min
WT	0.0638		0.0236
BRS3-IRES-Cre	0.4839		0.16
